# Supplementary material for: HSA-Binding Prodrugs-Based Nanoparticles Endowed with Chemo and Photo-Toxicity against Breast Cancer
Source: Cancers (Basel). 2022 Feb 10;14(4):877. doi: 10.3390/cancers14040877 (PMC8870514; doi:10.3390/cancers14040877)
Supplement: Supplementary file 1 [file cancers-14-00877-s001.zip]

Archive with 1 entries (1 files):
- cancers-1537208-supplementary.pdf
